# Supplementary material for: Neurochemical Monitoring of Traumatic Brain Injury by the Combined Analysis of Plasma Beta-Synuclein, NfL, and GFAP in Polytraumatized Patients
Source: Int J Mol Sci. 2022 Aug 25;23(17):9639. doi: 10.3390/ijms23179639 (PMC9456193; doi:10.3390/ijms23179639)
Supplement: Supplementary file 1 [file ijms-23-09639-s001.zip]

Archive with 1 entries (1 files):
- ijms-1835674-supplementary.pdf
